# Supplementary material for: Gut Microbiota-Derived Small Extracellular Vesicles Endorse Memory-like Inflammatory Responses in Murine Neutrophils
Source: Biomedicines. 2022 Feb 14;10(2):442. doi: 10.3390/biomedicines10020442 (PMC8962420; doi:10.3390/biomedicines10020442)
Supplement: Supplementary file 1 [file biomedicines-10-00442-s001.zip]

Archive with 1 entries (1 files):
- biomedicines-1562102-supplementary.pdf
